# Supplementary material for: Multiomics comparative analysis of the maize large grain mutant tc19 identified pathways related to kernel development
Source: BMC Genomics. 2023 Sep 11;24:537. doi: 10.1186/s12864-023-09567-z (PMC10496403; doi:10.1186/s12864-023-09567-z)
Supplement: Supplementary file 2 — Supplementary Material 2 [file 12864_2023_9567_MOESM2_ESM.xls]

id	CK-3-1	CK-3-2	CK-3-3	TC19-3-1	TC19-3-2	TC19-3-3	CK-3_mean	TC19-3_mean	log2fc	pvalue	qvalue	Symbol	Description	KEGG_A_class	KEGG_B_class	Pathway	K_ID	GO Component	GO Function	GO Process
Zm00001d021901_T001	3067070.5	3325615.25	3887025	8468229	15121751	7879114.5	3426570.25	10489698.17	1.614135996	3.98095E-19	2.967E-15	Zlp	zeamatin precursor [Zea mays]	-	-	-	-	-	GO:0030234//enzyme regulator activity;GO:0030414//peptidase inhibitor activity;GO:0004866//endopeptidase inhibitor activity;GO:0004857//enzyme inhibitor activity;GO:0098772//molecular function regulator;GO:0061134//peptidase regulator activity;GO:0061135//endopeptidase regulator activity	GO:0031324//negative regulation of cellular metabolic process;GO:0052547//regulation of peptidase activity;GO:0031323//regulation of cellular metabolic process;GO:0051246//regulation of protein metabolic process;GO:0048519//negative regulation of biological process;GO:0051248//negative regulation of protein metabolic process;GO:0019222//regulation of metabolic process;GO:0001906//cell killing;GO:…
Zm00001d016694_T003	1545148.625	1334370.5	1448219.25	655146.625	641155.9375	456503.5938	1442579.458	584268.7188	-1.30394683	2.43539E-16	9.07547E-13	PARP3	PREDICTED: poly [ADP-ribose] polymerase 3 [Zea mays]	Genetic Information Processing	Replication and repair	ko03410//Base excision repair	K10798	-	-	-
Zm00001d016694_T006	1545148.625	1334370.5	1448219.25	655146.625	641155.9375	456503.5938	1442579.458	584268.7188	-1.30394683	2.43539E-16	9.07547E-13	PARP3	Poly [ADP-ribose] polymerase 3 [Zea mays]	Genetic Information Processing	Replication and repair	ko03410//Base excision repair	K10798	-	-	-
Zm00001d044967_T001	1927078.875	2106016.25	2349481.25	1176887.625	1490109.5	1475242	2127525.458	1380746.375	-0.623728056	1.21436E-14	3.01688E-11	nep1	PREDICTED: aspartic proteinase nepenthesin-1-like [Zea mays]	-	-	-	-	-	-	-
Zm00001d003247_T002	1980092	1999171.375	1838371.125	2653683	3839401.5	2551406.5	1939211.5	3014830.333	0.636606654	3.48715E-14	5.19794E-11	LIP	malate synthase1 [Zea mays]	Metabolism;Metabolism;Metabolism;Metabolism;Metabolism	Global and overview maps;Global and overview maps;Global and overview maps;Carbohydrate metabolism;Carbohydrate metabolism	ko01100//Metabolic pathways;ko01110//Biosynthesis of secondary metabolites;ko01200//Carbon metabolism;ko00620//Pyruvate metabolism;ko00630//Glyoxylate and dicarboxylate metabolism	K01638;K01638;K01638;K01638;K01638	-	GO:0016746//transferase activity, transferring acyl groups;GO:0003824//catalytic activity;GO:0016740//transferase activity;GO:0046912//transferase activity, transferring acyl groups, acyl groups converted into alkyl on transfer	GO:0044238//primary metabolic process;GO:0009987//cellular process;GO:0006082//organic acid metabolic process;GO:0044281//small molecule metabolic process;GO:0043436//oxoacid metabolic process;GO:0008152//metabolic process;GO:0005975//carbohydrate metabolic process;GO:0044699//single-organism process;GO:0072350//tricarboxylic acid metabolic process;GO:0019752//carboxylic acid metabolic process;GO…
Zm00001d016811_T001	500919.9688	464241.4375	440381.75	826477.5	840130.375	686151.375	468514.3854	784253.0833	0.743225951	7.12498E-13	7.58607E-10	ACR3	PREDICTED: ACT domain-containing protein ACR3 [Setaria italica]	-	-	-	-	-	-	-
Zm00001d016811_T002	500919.9688	464241.4375	440381.75	826477.5	840130.375	686151.375	468514.3854	784253.0833	0.743225951	7.12498E-13	7.58607E-10	ACR3	PREDICTED: ACT domain-containing protein ACR3 [Setaria italica]	-	-	-	-	-	-	-
Zm00001d018135_T001	388410.9688	382507.125	435501.375	1042524.688	1387217.5	1238760.25	402139.8229	1222834.146	1.604459628	5.32354E-12	4.95955E-09	PHOS34	ER6 protein [Zea mays]	-	-	-	-	-	-	-
Zm00001d018135_T002	388410.9688	382507.125	435501.375	1042524.688	1387217.5	1238760.25	402139.8229	1222834.146	1.604459628	5.32354E-12	4.95955E-09	PHOS34	ER6 protein [Zea mays]	-	-	-	-	-	-	-
Zm00001d034356_T001	1018375.188	1067596.875	1140251.375	1944457.625	2754234.75	2470626.5	1075407.813	2389772.958	1.151989703	8.35554E-11	6.91932E-08	GSTU1	glutathione transferase 5 [Zea mays]	Metabolism	Metabolism of other amino acids	ko00480//Glutathione metabolism	K00799	-	GO:0003824//catalytic activity	-
Zm00001d028647_T001	5950295.5	5819239.5	6405426	3882291.75	3638690.5	3941387.75	6058320.333	3820790	-0.665046897	9.60764E-11	7.16057E-08	--	Os03g0277500, partial [Oryza sativa Japonica Group]	-	-	-	-	-	-	GO:0006793//phosphorus metabolic process;GO:0008152//metabolic process;GO:0009987//cellular process;GO:0006796//phosphate-containing compound metabolic process;GO:0044237//cellular metabolic process
Zm00001d028647_T002	5950295.5	5819239.5	6405426	3882291.75	3638690.5	3941387.75	6058320.333	3820790	-0.665046897	9.60764E-11	7.16057E-08	--	Os03g0277500, partial [Oryza sativa Japonica Group]	-	-	-	-	-	-	GO:0044237//cellular metabolic process;GO:0008152//metabolic process;GO:0009987//cellular process;GO:0006793//phosphorus metabolic process;GO:0006796//phosphate-containing compound metabolic process
Zm00001d027996_T002	600356.9375	519852.9688	975463.5	976478.875	1272890.625	945908.4375	698557.8021	1065092.646	0.608527526	5.12032E-10	3.46925E-07	At5g42250	Alcohol dehydrogenase-like 2 [Zea mays]	Metabolism;Metabolism;Metabolism;Metabolism;Metabolism;Metabolism	Global and overview maps;Global and overview maps;Global and overview maps;Carbohydrate metabolism;Lipid metabolism;Amino acid metabolism	ko01100//Metabolic pathways;ko01110//Biosynthesis of secondary metabolites;ko01200//Carbon metabolism;ko00010//Glycolysis / Gluconeogenesis;ko00071//Fatty acid degradation;ko00350//Tyrosine metabolism	K00121;K00121;K00121;K00121;K00121;K00121	-	GO:0043169//cation binding;GO:0005488//binding;GO:0003824//catalytic activity;GO:0043167//ion binding	GO:0008152//metabolic process;GO:0044699//single-organism process;GO:0044710//single-organism metabolic process
Zm00001d046700_T002	992662.5625	933481.8125	982613.8125	1741014.625	1538921.875	1532259.625	969586.0625	1604065.375	0.726292075	7.39154E-10	4.23763E-07	CCR1	NAD(P)-binding Rossmann-fold superfamily protein [Zea mays]	-	-	-	-	-	GO:0005488//binding;GO:0048037//cofactor binding	-
Zm00001d046700_T003	992662.5625	933481.8125	982613.8125	1741014.625	1538921.875	1532259.625	969586.0625	1604065.375	0.726292075	7.39154E-10	4.23763E-07	CCR1	NAD(P)-binding Rossmann-fold superfamily protein [Zea mays]	-	-	-	-	-	GO:0048037//cofactor binding;GO:0005488//binding	-
Zm00001d005812_T003	3268826.5	3275968.25	3521239.25	2028268.75	1317906.5	2459324.75	3355344.667	1935166.667	-0.794003146	2.8539E-09	1.35026E-06	CPN20	chaperonin [Zea mays]	-	-	-	-	GO:0009532//plastid stroma;GO:0044435//plastid part;GO:0044424//intracellular part;GO:0043227//membrane-bounded organelle;GO:0009526//plastid envelope;GO:0044444//cytoplasmic part;GO:0044446//intracellular organelle part;GO:0043226//organelle;GO:0009536//plastid;GO:0044422//organelle part;GO:0009507//chloroplast;GO:0005737//cytoplasm;GO:0005623//cell;GO:0031975//envelope;GO:0031967//organelle env…	GO:0046872//metal ion binding;GO:0043167//ion binding;GO:0043169//cation binding;GO:0046914//transition metal ion binding;GO:0005488//binding	GO:1901566//organonitrogen compound biosynthetic process;GO:0044267//cellular protein metabolic process;GO:0065007//biological regulation;GO:0019318//hexose metabolic process;GO:1901576//organic substance biosynthetic process;GO:0071840//cellular component organization or biogenesis;GO:0009987//cellular process;GO:0009058//biosynthetic process;GO:0006807//nitrogen compound metabolic process;GO:00…
Zm00001d035681_T002	2623258	2733292.5	2505425.5	4624731	8093489	3995392	2620658.667	5571204	1.088059685	8.61804E-09	3.56835E-06	--	Subtilisin-chymotrypsin inhibitor CI-1B [Zea mays]	-	-	-	-	-	-	GO:0032268//regulation of cellular protein metabolic process;GO:0010466//negative regulation of peptidase activity;GO:0031323//regulation of cellular metabolic process;GO:0050790//regulation of catalytic activity;GO:0051246//regulation of protein metabolic process;GO:0051336//regulation of hydrolase activity;GO:0080090//regulation of primary metabolic process;GO:0030162//regulation of proteolysis…
Zm00001d035681_T005	2623258	2733292.5	2505425.5	4624731	8093489	3995392	2620658.667	5571204	1.088059685	8.61804E-09	3.56835E-06	--	Subtilisin-chymotrypsin inhibitor CI-1B [Zea mays]	-	-	-	-	-	-	GO:0006950//response to stress;GO:0030162//regulation of proteolysis;GO:0045861//negative regulation of proteolysis;GO:0031323//regulation of cellular metabolic process;GO:0080090//regulation of primary metabolic process;GO:0048523//negative regulation of cellular process;GO:0052547//regulation of peptidase activity;GO:0065007//biological regulation;GO:0031324//negative regulation of cellular met…
Zm00001d016895_T001	865751.8125	813983.8125	860513.125	1758729.625	2192426.25	2143328.25	846749.5833	2031494.708	1.26253433	2.18049E-08	8.55328E-06	TCEA1	gibberellin receptor GID1L2 [Zea mays]	-	-	-	-	-	GO:0003824//catalytic activity	-
Zm00001d026632_T001	1357370.625	1341857.5	1376290.625	2002406	2192523.25	2030093.5	1358506.25	2075007.583	0.611095406	2.60487E-08	9.24483E-06	TSJT1	Stem-specific protein TSJT1 [Zea mays]	-	-	-	-	-	-	-
Zm00001d003190_T001	2562939.75	1946182.5	3304973.5	5306902	5620044	6433154.5	2604698.583	5786700.167	1.151624461	3.27132E-08	1.10824E-05	Cht5	endochitinase A precursor [Zea mays]	Metabolism;Metabolism	Global and overview maps;Carbohydrate metabolism	ko01100//Metabolic pathways;ko00520//Amino sugar and nucleotide sugar metabolism	K01183;K01183	-	GO:0005488//binding;GO:0097367//carbohydrate derivative binding	GO:0006022//aminoglycan metabolic process;GO:0006026//aminoglycan catabolic process;GO:1901575//organic substance catabolic process;GO:0006807//nitrogen compound metabolic process;GO:0043170//macromolecule metabolic process;GO:0071554//cell wall organization or biogenesis;GO:0044036//cell wall macromolecule metabolic process;GO:0009987//cellular process;GO:1901564//organonitrogen compound metabol…
Zm00001d045336_T001	452704.6875	529524.625	379177.5625	687205.125	979395.5625	648811.9375	453802.2917	771804.2083	0.766171016	3.80876E-08	1.23421E-05	--	nucleophosmin [Aegilops tauschii subsp. tauschii] [Aegilops tauschii]	-	-	-	-	-	-	-
Zm00001d014993_T001	10132226	11290950	10876128	13163143	27115926	12714994	10766434.67	17664687.67	0.714327664	5.54187E-08	1.64381E-05	BIPE2	luminal-binding protein 2 precursor [Zea mays]	Genetic Information Processing;Genetic Information Processing	Folding, sorting and degradation;Folding, sorting and degradation	ko04141//Protein processing in endoplasmic reticulum;ko03060//Protein export	K09490;K09490	-	GO:0097367//carbohydrate derivative binding;GO:0005488//binding;GO:0001883//purine nucleoside binding;GO:0097159//organic cyclic compound binding;GO:0036094//small molecule binding;GO:1901363//heterocyclic compound binding;GO:0032550//purine ribonucleoside binding;GO:0001882//nucleoside binding;GO:0032549//ribonucleoside binding	-
Zm00001d014993_T003	10132226	11290950	10876128	13163143	27115926	12714994	10766434.67	17664687.67	0.714327664	5.54187E-08	1.64381E-05	BIPE2	luminal-binding protein 2 precursor [Zea mays]	Genetic Information Processing;Genetic Information Processing	Folding, sorting and degradation;Folding, sorting and degradation	ko04141//Protein processing in endoplasmic reticulum;ko03060//Protein export	K09490;K09490	-	GO:1901363//heterocyclic compound binding;GO:0005488//binding;GO:0097367//carbohydrate derivative binding;GO:0032549//ribonucleoside binding;GO:0032550//purine ribonucleoside binding;GO:0001883//purine nucleoside binding;GO:0097159//organic cyclic compound binding;GO:0001882//nucleoside binding;GO:0036094//small molecule binding	-
Zm00001d044122_T001	109955.0547	155811.8281	41128.32813	367344.375	981865.5625	299860.375	102298.4036	549690.1042	2.425834875	5.83508E-08	1.64381E-05	A1	dihydroflavonol 4-reductase [Zea mays]	Metabolism;Metabolism;Metabolism	Global and overview maps;Global and overview maps;Biosynthesis of other secondary metabolites	ko01100//Metabolic pathways;ko01110//Biosynthesis of secondary metabolites;ko00941//Flavonoid biosynthesis	K13082;K13082;K13082	-	GO:0033764//steroid dehydrogenase activity, acting on the CH-OH group of donors, NAD or NADP as acceptor;GO:0016491//oxidoreductase activity;GO:0005488//binding;GO:0003824//catalytic activity;GO:0016616//oxidoreductase activity, acting on the CH-OH group of donors, NAD or NADP as acceptor;GO:0048037//cofactor binding;GO:0016614//oxidoreductase activity, acting on CH-OH group of donors;GO:0016229/…	GO:0044238//primary metabolic process;GO:0006629//lipid metabolic process;GO:0008202//steroid metabolic process;GO:0044710//single-organism metabolic process;GO:0008152//metabolic process;GO:0044699//single-organism process;GO:1901360//organic cyclic compound metabolic process;GO:0071704//organic substance metabolic process
Zm00001d031163_T003	327577.8438	328827.5625	329482.2813	616298.9375	692236.75	769723.6875	328629.2292	692753.125	1.075880511	6.66713E-08	1.77465E-05	CBBY	Haloacid dehalogenase-like hydrolase (HAD) superfamily protein [Zea mays]	-	-	-	-	GO:0044435//plastid part;GO:0044446//intracellular organelle part;GO:0005622//intracellular;GO:0009536//plastid;GO:0005737//cytoplasm;GO:0043226//organelle;GO:0043231//intracellular membrane-bounded organelle;GO:0009532//plastid stroma;GO:0044464//cell part;GO:0005623//cell;GO:0044422//organelle part;GO:0044444//cytoplasmic part;GO:0043227//membrane-bounded organelle;GO:0043229//intracellular org…	-	GO:0044237//cellular metabolic process;GO:0009987//cellular process;GO:0008152//metabolic process
Zm00001d052651_T001	2408857.25	2887573	2597139.5	6357687	3728296.75	2356868.25	2631189.917	4147617.333	0.65656741	1.52619E-07	3.55459E-05	XTH	Xyloglucan endotransglucosylase/hydrolase [Saccharum hybrid cultivar R570]	-	-	-	-	GO:0071944//cell periphery;GO:0005576//extracellular region;GO:0030312//external encapsulating structure;GO:0005623//cell;GO:0044464//cell part	GO:0016787//hydrolase activity;GO:0016740//transferase activity;GO:0016757//transferase activity, transferring glycosyl groups;GO:0003824//catalytic activity;GO:0016758//transferase activity, transferring hexosyl groups	GO:0071704//organic substance metabolic process;GO:0009987//cellular process;GO:0005975//carbohydrate metabolic process;GO:0005976//polysaccharide metabolic process;GO:0008152//metabolic process;GO:0071840//cellular component organization or biogenesis;GO:0016043//cellular component organization;GO:0043170//macromolecule metabolic process;GO:0044042//glucan metabolic process;GO:0044238//primary m…
Zm00001d039600_T001	201595.6719	256923.4844	253579.3438	363726.8438	454785.5938	513249.6875	237366.1667	443920.7083	0.903187697	1.80095E-07	4.06742E-05	LRX3	Leucine-rich repeat extensin-like protein 3 [Zea mays]	-	-	-	-	-	-	-
Zm00001d047765_T001	1764166	2164857.75	2052363	786018.1875	1572146.25	1026934.125	1993795.583	1128366.188	-0.821282163	2.2168E-07	4.85935E-05	GSTZ5	Glutathione S-transferase L2 chloroplastic [Zea mays]	Metabolism	Metabolism of other amino acids	ko00480//Glutathione metabolism	K00799	-	-	-
Zm00001d028561_T001	1842181.25	1998293.5	3103151	558662.375	1014419.75	687545	2314541.917	753542.375	-1.618966142	2.91302E-07	5.86777E-05	HSP17.9A	class I heat shock protein 3 [Zea mays]	Genetic Information Processing	Folding, sorting and degradation	ko04141//Protein processing in endoplasmic reticulum	K13993	-	-	-
Zm00001d048903_T001	338969.5	392393.9375	321817.5313	2480170.75	2235762.5	2756442.25	351060.3229	2490791.833	2.826813598	3.82918E-07	7.40777E-05	Chib3H-h	PREDICTED: xylanase inhibitor protein 2-like [Setaria italica]	Metabolism;Metabolism	Global and overview maps;Carbohydrate metabolism	ko01100//Metabolic pathways;ko00520//Amino sugar and nucleotide sugar metabolism	K01183;K01183	-	-	GO:0044238//primary metabolic process;GO:0008152//metabolic process
Zm00001d028775_T001	1818745.875	2191321	2043300.875	1265213	1239260.5	1436823.125	2017789.25	1313765.542	-0.619067667	3.87633E-07	7.40777E-05	Ifi30	Thioredoxin superfamily protein [Zea mays]	-	-	-	-	-	-	-
Zm00001d027511_T001	1542538.75	1264534.5	1405473.875	1893361	2293698	2417164.5	1404182.375	2201407.833	0.648696119	4.3193E-07	7.85165E-05	CAT2	catalase isozyme 2 [Zea mays]	Metabolism;Metabolism;Environmental Information Processing;Cellular Processes;Metabolism;Metabolism	Global and overview maps;Global and overview maps;Signal transduction;Transport and catabolism;Carbohydrate metabolism;Amino acid metabolism	ko01110//Biosynthesis of secondary metabolites;ko01200//Carbon metabolism;ko04016//MAPK signaling pathway - plant;ko04146//Peroxisome;ko00630//Glyoxylate and dicarboxylate metabolism;ko00380//Tryptophan metabolism	K03781;K03781;K03781;K03781;K03781;K03781	GO:0043227//membrane-bounded organelle;GO:0005623//cell;GO:0005622//intracellular;GO:0044424//intracellular part;GO:0043231//intracellular membrane-bounded organelle;GO:0042579//microbody;GO:0043226//organelle;GO:0044464//cell part;GO:0005737//cytoplasm;GO:0044444//cytoplasmic part;GO:0043229//intracellular organelle	GO:0097159//organic cyclic compound binding;GO:1901363//heterocyclic compound binding;GO:0046906//tetrapyrrole binding;GO:0043167//ion binding;GO:0003824//catalytic activity;GO:0016209//antioxidant activity;GO:0005488//binding;GO:0043169//cation binding	GO:0042743//hydrogen peroxide metabolic process;GO:0009987//cellular process;GO:0044237//cellular metabolic process;GO:0072593//reactive oxygen species metabolic process;GO:0044699//single-organism process;GO:0006950//response to stress;GO:0044710//single-organism metabolic process;GO:0050896//response to stimulus;GO:0008152//metabolic process
Zm00001d012420_T001	830633.9375	767114.3125	769223.8125	9816430	15415626	11893463	788990.6875	12375173	3.971296611	5.48664E-07	9.50975E-05	HSP70	heat shock protein 1 [Zea mays]	Genetic Information Processing;Cellular Processes;Genetic Information Processing	Folding, sorting and degradation;Transport and catabolism;Transcription	ko04141//Protein processing in endoplasmic reticulum;ko04144//Endocytosis;ko03040//Spliceosome	K03283;K03283;K03283	-	GO:0032549//ribonucleoside binding;GO:0097159//organic cyclic compound binding;GO:0097367//carbohydrate derivative binding;GO:0005488//binding;GO:0001883//purine nucleoside binding;GO:0032550//purine ribonucleoside binding;GO:0036094//small molecule binding;GO:1901363//heterocyclic compound binding;GO:0001882//nucleoside binding	-
Zm00001d012420_T003	830633.9375	767114.3125	769223.8125	9816430	15415626	11893463	788990.6875	12375173	3.971296611	5.48664E-07	9.50975E-05	HSP70	heat shock protein 1 [Zea mays]	Genetic Information Processing;Cellular Processes;Genetic Information Processing	Folding, sorting and degradation;Transport and catabolism;Transcription	ko04141//Protein processing in endoplasmic reticulum;ko04144//Endocytosis;ko03040//Spliceosome	K03283;K03283;K03283	-	GO:0001882//nucleoside binding;GO:0005488//binding;GO:0001883//purine nucleoside binding;GO:0036094//small molecule binding;GO:1901363//heterocyclic compound binding;GO:0097159//organic cyclic compound binding;GO:0032550//purine ribonucleoside binding;GO:0097367//carbohydrate derivative binding;GO:0032549//ribonucleoside binding	-
Zm00001d012420_T004	830633.9375	767114.3125	769223.8125	9816430	15415626	11893463	788990.6875	12375173	3.971296611	5.48664E-07	9.50975E-05	HSP70	heat shock protein 1 [Zea mays]	Genetic Information Processing;Cellular Processes;Genetic Information Processing	Folding, sorting and degradation;Transport and catabolism;Transcription	ko04141//Protein processing in endoplasmic reticulum;ko04144//Endocytosis;ko03040//Spliceosome	K03283;K03283;K03283	-	GO:0032550//purine ribonucleoside binding;GO:0032549//ribonucleoside binding;GO:0097159//organic cyclic compound binding;GO:0036094//small molecule binding;GO:0001883//purine nucleoside binding;GO:1901363//heterocyclic compound binding;GO:0005488//binding;GO:0097367//carbohydrate derivative binding;GO:0001882//nucleoside binding	-
Zm00001d045596_T001	797863.5	707018.375	708665.375	1530745.125	1925355.25	780337.875	737849.0833	1412146.083	0.936491671	7.54446E-07	0.000127793	BAG7	IQ calmodulin-binding motif family protein [Zea mays]	-	-	-	-	-	-	-
Zm00001d046297_T001	1198679.75	1079141.625	1180765.625	1935435.75	1939091.5	2206283.75	1152862.333	2026937	0.814081002	1.96729E-06	0.000325828	--	Protodermal factor 1 [Zea mays]	-	-	-	-	-	-	-
Zm00001d005793_T001	463182528	277590496	338649536	749766080	846260800	782749440	359807520	792925440	1.139959874	2.63811E-06	0.000422583	GRMZM2G138689	16 kDa gamma-zein precursor [Zea mays]	-	-	-	-	-	-	-
Zm00001d021626_T002	3083774.75	2945017.25	3142280	4322586.5	5843030	5265047	3057024	5143554.5	0.750637813	2.66489E-06	0.000422583	RIDA	PREDICTED: ribonuclease UK114 [Zea mays]	-	-	-	-	-	-	-
Zm00001d017021_T001	2709379.25	3016091.75	2792615	1064656.25	1514846	1319588.25	2839362	1299696.833	-1.127391655	3.54204E-06	0.000527976	RAB28	late embryogenesis abundant protein D-34 [Zea mays]	-	-	-	-	-	-	-
Zm00001d044106_T001	181190.5156	172181.9688	189391.875	292262.8438	320232.5	346278.0625	180921.4531	319591.1354	0.820863904	4.76515E-06	0.000670087	GT7	UDP-glycosyltransferase 73B3 [Zea mays]	-	-	-	-	-	-	-
Zm00001d001772_T001	225714.25	317053.0625	209958.8594	511731.6563	999331.25	558281.375	250908.724	689781.4271	1.45897665	8.72223E-06	0.001120806	NHL10	Protein YLS9 [Zea mays]	-	-	-	-	-	-	-
Zm00001d037988_T001	28223048	41915752	35128252	21922610	3845567.25	20094572	35089017.33	15287583.08	-1.198659206	9.11976E-06	0.001152027	B19.1A	late embryogenesis abundant protein EMB564 [Zea mays]	-	-	-	-	-	-	-
Zm00001d035760_T001	34626028	34450348	33598448	60107772	89277880	87292520	34224941.33	78892724	1.204844183	1.29791E-05	0.00158579	--	zein-beta precursor [Zea mays]	-	-	-	-	-	-	-
Zm00001d047548_T001	1911148.5	1649641	2145297.5	760822.5	1891801.5	1136626.625	1902029	1263083.542	-0.590589179	1.44463E-05	0.001709015	HSP18	17.0 kDa class II heat shock protein [Zea mays]	Genetic Information Processing	Folding, sorting and degradation	ko04141//Protein processing in endoplasmic reticulum	K13993	-	-	-
Zm00001d047553_T001	1911148.5	1649641	2145297.5	760822.5	1891801.5	1136626.625	1902029	1263083.542	-0.590589179	1.44463E-05	0.001709015	HSP18	17.0 kDa class II heat shock protein [Zea mays]	Genetic Information Processing	Folding, sorting and degradation	ko04141//Protein processing in endoplasmic reticulum	K13993	-	-	-
Zm00001d019358_T001	115727.9219	242761.5781	274870.75	514226.4688	966166	530170.5	211120.0833	670187.6563	1.666501289	1.6807E-05	0.001957226	--	PREDICTED: B12D protein isoform X1 [Zea mays]	-	-	-	-	-	-	-
Zm00001d045352_T001	1852475.625	1703842.875	1808119.5	657784.8125	1016100.938	1084180.5	1788146	919355.4167	-0.959769925	1.75245E-05	0.00199187	NAP1;1	Nucleosome assembly protein 1 [Zea mays]	-	-	-	-	GO:0043227//membrane-bounded organelle;GO:0044464//cell part;GO:0005623//cell;GO:0005622//intracellular;GO:0043226//organelle;GO:0043231//intracellular membrane-bounded organelle;GO:0043229//intracellular organelle;GO:0044424//intracellular part	-	GO:0034728//nucleosome organization;GO:0071822//protein complex subunit organization;GO:0043933//macromolecular complex subunit organization;GO:0006996//organelle organization;GO:0071824//protein-DNA complex subunit organization;GO:0071840//cellular component organization or biogenesis;GO:0016043//cellular component organization;GO:0009987//cellular process;GO:0051276//chromosome organization;GO:…
Zm00001d045352_T004	1852475.625	1703842.875	1808119.5	657784.8125	1016100.938	1084180.5	1788146	919355.4167	-0.959769925	1.75245E-05	0.00199187	NAP1;1	Nucleosome assembly protein 1 [Zea mays]	-	-	-	-	GO:0044424//intracellular part;GO:0043226//organelle;GO:0043229//intracellular organelle;GO:0005623//cell;GO:0044464//cell part;GO:0043231//intracellular membrane-bounded organelle;GO:0005622//intracellular;GO:0043227//membrane-bounded organelle	-	GO:0034728//nucleosome organization;GO:0051276//chromosome organization;GO:0071822//protein complex subunit organization;GO:0071824//protein-DNA complex subunit organization;GO:0006325//chromatin organization;GO:0016043//cellular component organization;GO:0043933//macromolecular complex subunit organization;GO:0071840//cellular component organization or biogenesis;GO:0009987//cellular process;GO:…
Zm00001d045352_T007	1852475.625	1703842.875	1808119.5	657784.8125	1016100.938	1084180.5	1788146	919355.4167	-0.959769925	1.75245E-05	0.00199187	NAP1;1	Nucleosome assembly protein 1, partial [Zea mays]	-	-	-	-	GO:0005622//intracellular;GO:0044424//intracellular part;GO:0044464//cell part;GO:0005623//cell;GO:0043229//intracellular organelle;GO:0043231//intracellular membrane-bounded organelle;GO:0043227//membrane-bounded organelle;GO:0043226//organelle	-	GO:0009987//cellular process;GO:0071824//protein-DNA complex subunit organization;GO:0006325//chromatin organization;GO:0071840//cellular component organization or biogenesis;GO:0006996//organelle organization;GO:0043933//macromolecular complex subunit organization;GO:0051276//chromosome organization;GO:0034728//nucleosome organization;GO:0071822//protein complex subunit organization;GO:0016043//…
Zm00001d022112_T001	381782.8438	446451.75	455713.0313	2132962.5	1211135	2631253.75	427982.5417	1991783.75	2.218437169	1.83526E-05	0.002041526	UP3	stress-response A/B barrel domain-containing protein DABB1-like [Aegilops tauschii subsp. tauschii] [Aegilops tauschii]	Cellular Processes	Transport and catabolism	ko04146//Peroxisome	K13346	-	-	-
Zm00001d034346_T002	485832.1875	543360.75	536866.8125	953178.75	2370482.5	955106.125	522019.9167	1426255.792	1.450055989	1.89515E-05	0.00204704	ACD11	Accelerated cell death 11 [Zea mays]	-	-	-	-	-	GO:0022891//substrate-specific transmembrane transporter activity;GO:0005319//lipid transporter activity;GO:0022857//transmembrane transporter activity;GO:0005488//binding;GO:0008289//lipid binding;GO:0008324//cation transmembrane transporter activity;GO:0015075//ion transmembrane transporter activity;GO:0005215//transporter activity;GO:0022892//substrate-specific transporter activity	GO:0098542//defense response to other organism;GO:0009607//response to biotic stimulus;GO:0006812//cation transport;GO:0006952//defense response;GO:0071705//nitrogen compound transport;GO:0042221//response to chemical;GO:0015696//ammonium transport;GO:0009617//response to bacterium;GO:0071702//organic substance transport;GO:0051707//response to other organism;GO:0016265//death;GO:0044699//single-…
Zm00001d027832_T001	2264724.25	2123484.5	2325442	1494762.5	673525.25	1628881.75	2237883.583	1265723.167	-0.822173089	2.08194E-05	0.002216669	--	Embryonic protein DC-8 [Zea mays]	-	-	-	-	-	-	-
Zm00001d043121_T001	1484600.125	1147243.5	1274286.125	1871813	4105158.75	2250742.25	1302043.25	2742571.333	1.074751774	2.19521E-05	0.002252773	Zlp	Pathogenesis-related protein [Dichanthelium oligosanthes]	-	-	-	-	-	-	-
Zm00001d012770_T001	5291055	5516221	4986217	2231332.25	3108094.75	1985779	5264497.667	2441735.333	-1.108389046	2.21846E-05	0.002252773	LOS1	PREDICTED: elongation factor 2-like [Zea mays]	-	-	-	-	-	GO:0016462//pyrophosphatase activity;GO:0036094//small molecule binding;GO:0003676//nucleic acid binding;GO:0016817//hydrolase activity, acting on acid anhydrides;GO:0003723//RNA binding;GO:0016818//hydrolase activity, acting on acid anhydrides, in phosphorus-containing anhydrides;GO:0003824//catalytic activity;GO:1901363//heterocyclic compound binding;GO:0001883//purine nucleoside binding;GO:009…	GO:0008152//metabolic process;GO:0009987//cellular process;GO:0009058//biosynthetic process;GO:0044237//cellular metabolic process;GO:0009059//macromolecule biosynthetic process;GO:0071704//organic substance metabolic process;GO:0044260//cellular macromolecule metabolic process;GO:0034645//cellular macromolecule biosynthetic process;GO:0043170//macromolecule metabolic process;GO:1901576//organic …
Zm00001d012770_T002	5291055	5516221	4986217	2231332.25	3108094.75	1985779	5264497.667	2441735.333	-1.108389046	2.21846E-05	0.002252773	LOS1	PREDICTED: elongation factor 2-like [Zea mays]	-	-	-	-	-	GO:0005488//binding;GO:0016462//pyrophosphatase activity;GO:1901363//heterocyclic compound binding;GO:0032550//purine ribonucleoside binding;GO:0003676//nucleic acid binding;GO:0097367//carbohydrate derivative binding;GO:0036094//small molecule binding;GO:0003723//RNA binding;GO:0003824//catalytic activity;GO:0001882//nucleoside binding;GO:0032549//ribonucleoside binding;GO:0017111//nucleoside-tr…	GO:0009987//cellular process;GO:0044260//cellular macromolecule metabolic process;GO:1901576//organic substance biosynthetic process;GO:0044237//cellular metabolic process;GO:0071704//organic substance metabolic process;GO:0009058//biosynthetic process;GO:0044249//cellular biosynthetic process;GO:0043170//macromolecule metabolic process;GO:0008152//metabolic process;GO:0009059//macromolecule bios…
Zm00001d012770_T005	5291055	5516221	4986217	2231332.25	3108094.75	1985779	5264497.667	2441735.333	-1.108389046	2.21846E-05	0.002252773	LOS1	PREDICTED: elongation factor 2-like [Zea mays]	-	-	-	-	-	GO:0017111//nucleoside-triphosphatase activity;GO:0016818//hydrolase activity, acting on acid anhydrides, in phosphorus-containing anhydrides;GO:0001883//purine nucleoside binding;GO:0032550//purine ribonucleoside binding;GO:0032549//ribonucleoside binding;GO:1901363//heterocyclic compound binding;GO:0097159//organic cyclic compound binding;GO:0016462//pyrophosphatase activity;GO:0036094//small m…	GO:0044249//cellular biosynthetic process;GO:0009059//macromolecule biosynthetic process;GO:0044237//cellular metabolic process;GO:0008152//metabolic process;GO:0009058//biosynthetic process;GO:0071704//organic substance metabolic process;GO:0009987//cellular process;GO:0044260//cellular macromolecule metabolic process;GO:0043170//macromolecule metabolic process;GO:0034645//cellular macromolecule…
Zm00001d007299_T001	14483584	13295023	14498186	24931844	65474240	26008124	14092264.33	38804736	1.461329298	2.31218E-05	0.002297694	--	PREDICTED: probable non-specific lipid-transfer protein 2 [Zea mays]	-	-	-	-	-	GO:0005488//binding	GO:0006810//transport;GO:0044699//single-organism process;GO:1902578//single-organism localization;GO:0051179//localization;GO:0044765//single-organism transport;GO:0051234//establishment of localization
Zm00001d045298_T001	2097838.25	2544164.5	2390347.75	938461.25	2469698	972690.75	2344116.833	1460283.333	-0.68279616	3.25216E-05	0.003147841	At5g45910	GDSL esterase/lipase [Dichanthelium oligosanthes]	Metabolism;Metabolism	Global and overview maps;Biosynthesis of other secondary metabolites	ko01110//Biosynthesis of secondary metabolites;ko00901//Indole alkaloid biosynthesis	K21026;K21026	-	GO:0003824//catalytic activity;GO:0016787//hydrolase activity	-
Zm00001d024302_T001	5433031	8908980	9594255	10781119	13657246	12725269	7978755.333	12387878	0.634693468	3.4276E-05	0.003275118	--	flower-specific gamma-thionin precursor [Zea mays]	-	-	-	-	-	-	GO:0050896//response to stimulus;GO:0043207//response to external biotic stimulus;GO:0006950//response to stress;GO:0009620//response to fungus;GO:0051704//multi-organism process;GO:0051707//response to other organism;GO:0009607//response to biotic stimulus;GO:0001906//cell killing;GO:0009605//response to external stimulus
Zm00001d045206_T002	718641.625	570276.625	590668.8125	1253798.375	1203799.875	1387136.25	626529.0208	1281578.167	1.032468233	4.36193E-05	0.004013511	CCOAOMT2	caffeoyl CoA 3-O-methyltransferase [Zea mays]	Metabolism;Metabolism;Metabolism;Metabolism;Metabolism;Metabolism	Global and overview maps;Global and overview maps;Biosynthesis of other secondary metabolites;Amino acid metabolism;Biosynthesis of other secondary metabolites;Biosynthesis of other secondary metabolites	ko01100//Metabolic pathways;ko01110//Biosynthesis of secondary metabolites;ko00940//Phenylpropanoid biosynthesis;ko00360//Phenylalanine metabolism;ko00941//Flavonoid biosynthesis;ko00945//Stilbenoid, diarylheptanoid and gingerol biosynthesis	K00588;K00588;K00588;K00588;K00588;K00588	-	GO:0043167//ion binding;GO:0043169//cation binding;GO:0016741//transferase activity, transferring one-carbon groups;GO:0003824//catalytic activity;GO:0005488//binding;GO:0016740//transferase activity;GO:0008171//O-methyltransferase activity;GO:0008168//methyltransferase activity	GO:1901360//organic cyclic compound metabolic process;GO:0006725//cellular aromatic compound metabolic process;GO:0019438//aromatic compound biosynthetic process;GO:0008152//metabolic process;GO:0009987//cellular process;GO:0009699//phenylpropanoid biosynthetic process;GO:0044710//single-organism metabolic process;GO:0044699//single-organism process;GO:0071704//organic substance metabolic process…
Zm00001d048073_T001	1358976.875	1356787.25	1794701.875	797027	1041884.438	885101.375	1503488.667	908004.2708	-0.727543004	4.56779E-05	0.004101659	HSP70-8	heat shock 70 kDa protein 1 [Zea mays]	-	-	-	-	-	-	-
Zm00001d048073_T002	1358976.875	1356787.25	1794701.875	797027	1041884.438	885101.375	1503488.667	908004.2708	-0.727543004	4.56779E-05	0.004101659	HSP70-8	heat shock 70 kDa protein 1 [Zea mays]	-	-	-	-	-	-	-
Zm00001d040173_T001	1674773.125	1948680.75	1968705.875	646908.375	1106102.75	620264.1875	1864053.25	791091.7708	-1.236526104	4.78323E-05	0.004243981	IRL	isoflavone reductase homolog IRL [Zea mays]	-	-	-	-	-	-	-
Zm00001d044685_T001	4418811	5107617	5318173	2439011	3039738.75	3141328.25	4948200.333	2873359.333	-0.784165488	5.4752E-05	0.00463712	LTP3	Non-specific lipid-transfer protein [Zea mays]	-	-	-	-	GO:0043231//intracellular membrane-bounded organelle;GO:0043229//intracellular organelle;GO:0005623//cell;GO:0044464//cell part;GO:0005622//intracellular;GO:0043226//organelle;GO:0044424//intracellular part;GO:0043227//membrane-bounded organelle	GO:0005488//binding	GO:0006810//transport;GO:0044699//single-organism process;GO:0051179//localization;GO:0044765//single-organism transport;GO:0051234//establishment of localization;GO:1902578//single-organism localization
Zm00001d044685_T002	4418811	5107617	5318173	2439011	3039738.75	3141328.25	4948200.333	2873359.333	-0.784165488	5.4752E-05	0.00463712	LTP3	Non-specific lipid-transfer protein [Zea mays]	-	-	-	-	GO:0044424//intracellular part;GO:0005623//cell;GO:0005622//intracellular;GO:0043227//membrane-bounded organelle;GO:0043226//organelle;GO:0043231//intracellular membrane-bounded organelle;GO:0043229//intracellular organelle;GO:0044464//cell part	GO:0005488//binding	GO:1902578//single-organism localization;GO:0051234//establishment of localization;GO:0044699//single-organism process;GO:0051179//localization;GO:0006810//transport;GO:0044765//single-organism transport
Zm00001d029125_T001	895247.4375	1091230	1047073	181158.8906	721217.3125	284960.1875	1011183.479	395778.7969	-1.353278568	6.44589E-05	0.005337916	--	PREDICTED: desiccation-related protein PCC13-62-like [Setaria italica]	-	-	-	-	-	-	-
Zm00001d052224_T001	514942.5	594403	417135.0313	626204.6875	926659.875	925121.5	508826.8438	825995.3542	0.698958884	6.85954E-05	0.005618042	PLAT2	wound/stress protein precursor [Zea mays]	-	-	-	-	-	-	-
Zm00001d002428_T001	540557.3125	404860.75	493867.3125	300660.9063	247485.8125	205089.75	479761.7917	251078.8229	-0.934177915	8.34731E-05	0.00668952	--	EF hand family protein [Zea mays]	-	-	-	-	GO:0043231//intracellular membrane-bounded organelle;GO:0005622//intracellular;GO:0043229//intracellular organelle;GO:0043227//membrane-bounded organelle;GO:0044424//intracellular part;GO:0043226//organelle;GO:0044464//cell part;GO:0005623//cell	-	-
Zm00001d048947_T001	142682.6875	108805.6094	127161.4453	382107.3125	585426.75	2773429.5	126216.5807	1246987.854	3.304474062	8.50836E-05	0.006746046	PR4B	pathogenesis-related protein3 [Zea mays]	-	-	-	-	-	-	-
Zm00001d048409_T001	1101449.125	516495.5	849488.3125	730359.875	349184.75	329655.625	822477.6458	469733.4167	-0.808134238	9.144E-05	0.007173708	CDC48E	PREDICTED: cell division control protein 48 homolog E-like [Zea mays]	Genetic Information Processing	Folding, sorting and degradation	ko04141//Protein processing in endoplasmic reticulum	K13525	-	-	-
Zm00001d027557_T001	210601.2344	200277.0625	170660.75	500765.5	692863.8125	420754.5625	193846.349	538127.9583	1.473035701	0.000112927	0.008676771	GSTU17	glutathione transferase31 [Zea mays]	Metabolism	Metabolism of other amino acids	ko00480//Glutathione metabolism	K00799	-	GO:0003824//catalytic activity	-
Zm00001d011080_T001	9641679	11161981	10034105	13360019	24007814	14644565	10279255	17337466	0.754157346	0.000123916	0.009423939	--	subtilisin-chymotrypsin inhibitor homolog 1 [Zea mays]	-	-	-	-	-	-	-
Zm00001d016550_T001	468613.4375	569906.4375	500759.0313	754715.5	1534714	756104.5	513092.9688	1015178	0.984440549	0.000159888	0.011569381	gbkr1	3-oxoacyl-reductase [Zea mays]	Metabolism;Metabolism;Metabolism;Metabolism;Metabolism	Global and overview maps;Global and overview maps;Lipid metabolism;Lipid metabolism;Metabolism of cofactors and vitamins	ko01100//Metabolic pathways;ko01212//Fatty acid metabolism;ko00061//Fatty acid biosynthesis;ko01040//Biosynthesis of unsaturated fatty acids;ko00780//Biotin metabolism	K00059;K00059;K00059;K00059;K00059	-	GO:0005488//binding;GO:0036094//small molecule binding;GO:1901363//heterocyclic compound binding;GO:0000166//nucleotide binding;GO:1901265//nucleoside phosphate binding;GO:0097159//organic cyclic compound binding;GO:0003824//catalytic activity	GO:0009987//cellular process;GO:0044255//cellular lipid metabolic process;GO:0032787//monocarboxylic acid metabolic process;GO:0008152//metabolic process;GO:0044238//primary metabolic process;GO:0044710//single-organism metabolic process;GO:0006631//fatty acid metabolic process;GO:0019752//carboxylic acid metabolic process;GO:0006629//lipid metabolic process;GO:0006082//organic acid metabolic pro…
Zm00001d019040_T003	570167.5	467781.3125	497099.0313	321392.7813	261966.8906	291839.25	511682.6146	291732.974	-0.810600756	0.000195888	0.013394083	D2HGDH	D-2-hydroxyglutarate dehydrogenase mitochondrial [Zea mays]	-	-	-	-	GO:0043231//intracellular membrane-bounded organelle;GO:0043229//intracellular organelle;GO:0044464//cell part;GO:0005623//cell;GO:0043226//organelle;GO:0043227//membrane-bounded organelle;GO:0005622//intracellular;GO:0044424//intracellular part	GO:0016491//oxidoreductase activity;GO:1901265//nucleoside phosphate binding;GO:0097159//organic cyclic compound binding;GO:0016616//oxidoreductase activity, acting on the CH-OH group of donors, NAD or NADP as acceptor;GO:0005488//binding;GO:1901363//heterocyclic compound binding;GO:0003824//catalytic activity;GO:0016614//oxidoreductase activity, acting on CH-OH group of donors;GO:0036094//small …	GO:0044699//single-organism process;GO:0044710//single-organism metabolic process;GO:0008152//metabolic process
Zm00001d019040_T004	570167.5	467781.3125	497099.0313	321392.7813	261966.8906	291839.25	511682.6146	291732.974	-0.810600756	0.000195888	0.013394083	D2HGDH	PREDICTED: probable D-2-hydroxyglutarate dehydrogenase, mitochondrial [Setaria italica]	-	-	-	-	GO:0044464//cell part;GO:0043226//organelle;GO:0043231//intracellular membrane-bounded organelle;GO:0005622//intracellular;GO:0043227//membrane-bounded organelle;GO:0043229//intracellular organelle;GO:0044424//intracellular part;GO:0005623//cell	GO:1901265//nucleoside phosphate binding;GO:0003824//catalytic activity;GO:0016616//oxidoreductase activity, acting on the CH-OH group of donors, NAD or NADP as acceptor;GO:0016491//oxidoreductase activity;GO:0005488//binding;GO:1901363//heterocyclic compound binding;GO:0036094//small molecule binding;GO:0097159//organic cyclic compound binding;GO:0000166//nucleotide binding;GO:0016614//oxidoredu…	GO:0044699//single-organism process;GO:0044710//single-organism metabolic process;GO:0008152//metabolic process
Zm00001d019040_T007	570167.5	467781.3125	497099.0313	321392.7813	261966.8906	291839.25	511682.6146	291732.974	-0.810600756	0.000195888	0.013394083	D2HGDH	PREDICTED: probable D-2-hydroxyglutarate dehydrogenase, mitochondrial [Setaria italica]	-	-	-	-	GO:0044424//intracellular part;GO:0043226//organelle;GO:0043231//intracellular membrane-bounded organelle;GO:0005622//intracellular;GO:0043227//membrane-bounded organelle;GO:0043229//intracellular organelle;GO:0044464//cell part;GO:0005623//cell	GO:0097159//organic cyclic compound binding;GO:0005488//binding;GO:0016616//oxidoreductase activity, acting on the CH-OH group of donors, NAD or NADP as acceptor;GO:0016614//oxidoreductase activity, acting on CH-OH group of donors;GO:0003824//catalytic activity;GO:1901363//heterocyclic compound binding;GO:0000166//nucleotide binding;GO:0036094//small molecule binding;GO:0016491//oxidoreductase ac…	GO:0044710//single-organism metabolic process;GO:0008152//metabolic process;GO:0044699//single-organism process
Zm00001d019040_T012	570167.5	467781.3125	497099.0313	321392.7813	261966.8906	291839.25	511682.6146	291732.974	-0.810600756	0.000195888	0.013394083	D2HGDH	PREDICTED: probable D-2-hydroxyglutarate dehydrogenase, mitochondrial [Setaria italica]	-	-	-	-	GO:0043227//membrane-bounded organelle;GO:0044424//intracellular part;GO:0043229//intracellular organelle;GO:0044464//cell part;GO:0043226//organelle;GO:0005623//cell;GO:0043231//intracellular membrane-bounded organelle;GO:0005622//intracellular	GO:0016616//oxidoreductase activity, acting on the CH-OH group of donors, NAD or NADP as acceptor;GO:1901363//heterocyclic compound binding;GO:0000166//nucleotide binding;GO:0016614//oxidoreductase activity, acting on CH-OH group of donors;GO:1901265//nucleoside phosphate binding;GO:0005488//binding;GO:0003824//catalytic activity;GO:0097159//organic cyclic compound binding;GO:0016491//oxidoreduct…	GO:0008152//metabolic process;GO:0044710//single-organism metabolic process;GO:0044699//single-organism process
Zm00001d041963_T001	2242439	2103033.5	2241916.75	2451706.5	4905174.5	2641145.5	2195796.417	3332675.5	0.601936549	0.000206941	0.014021214	Os05g0108800	cytochrome b5 [Zea mays]	-	-	-	-	-	GO:0005488//binding;GO:0043167//ion binding;GO:0043169//cation binding	-
Zm00001d031267_T001	604597.3125	517233.7188	611007.5625	625530.4375	4252638	710499.4375	577612.8646	1862889.292	1.689367161	0.00024224	0.01626501	yrpB	PREDICTED: LOW QUALITY PROTEIN: nitronate monooxygenase [Oryza brachyantha]	-	-	-	-	GO:0044464//cell part;GO:0005737//cytoplasm;GO:0044444//cytoplasmic part;GO:0005623//cell;GO:0044424//intracellular part;GO:0005622//intracellular	GO:0016701//oxidoreductase activity, acting on single donors with incorporation of molecular oxygen;GO:0003824//catalytic activity;GO:0016703//oxidoreductase activity, acting on single donors with incorporation of molecular oxygen, incorporation of one atom of oxygen (internal monooxygenases or internal mixed function oxidases);GO:0016491//oxidoreductase activity;GO:0004497//monooxygenase activity	GO:0019752//carboxylic acid metabolic process;GO:0044281//small molecule metabolic process;GO:0006807//nitrogen compound metabolic process;GO:0009072//aromatic amino acid family metabolic process;GO:0071704//organic substance metabolic process;GO:0009987//cellular process;GO:0008152//metabolic process;GO:0044763//single-organism cellular process;GO:0044238//primary metabolic process;GO:0006520//c…
Zm00001d035000_T001	5101175	6132940	6677530.5	4091847.25	887932.1875	4968410.5	5970548.5	3316063.313	-0.848391923	0.000251247	0.016719142	--	seed maturation protein [Zea mays]	-	-	-	-	-	-	-
Zm00001d028408_T001	1198744.375	1232695.625	2175497.25	753884.5625	1348062	968880.375	1535645.75	1023608.979	-0.585180739	0.000266831	0.017599059	HSP26.7	heat shock protein26 [Zea mays]	Genetic Information Processing	Folding, sorting and degradation	ko04141//Protein processing in endoplasmic reticulum	K13993	GO:0005623//cell;GO:0044444//cytoplasmic part;GO:0005737//cytoplasm;GO:0009536//plastid;GO:0044424//intracellular part;GO:0005622//intracellular;GO:0043231//intracellular membrane-bounded organelle;GO:0043227//membrane-bounded organelle;GO:0043226//organelle;GO:0043229//intracellular organelle;GO:0044464//cell part	-	GO:0009266//response to temperature stimulus;GO:0050896//response to stimulus;GO:0009408//response to heat;GO:0006950//response to stress;GO:0009628//response to abiotic stimulus
Zm00001d019376_T002	534294.6875	480826.5	558677.9375	212266.3125	427152.4375	212248.4375	524599.7083	283889.0625	-0.885889739	0.000279233	0.01798926	AO1	Aldehyde oxidase/xanthine dehydrogenase molybdopterin binding protein [Zea mays]	Metabolism	Amino acid metabolism	ko00380//Tryptophan metabolism	K11817	-	-	-
Zm00001d019376_T004	534294.6875	480826.5	558677.9375	212266.3125	427152.4375	212248.4375	524599.7083	283889.0625	-0.885889739	0.000279233	0.01798926	AO1	Aldehyde oxidase/xanthine dehydrogenase molybdopterin binding protein [Zea mays]	Metabolism	Amino acid metabolism	ko00380//Tryptophan metabolism	K11817	-	-	-
Zm00001d006342_T003	723538.25	570433.5625	588302.875	931613.1875	1014690.813	993031.125	627424.8958	979778.375	0.643012674	0.000279988	0.01798926	44622	mo-molybdopterin cofactor sulfurase [Zea mays]	-	-	-	-	-	GO:0005488//binding;GO:0043168//anion binding;GO:0046914//transition metal ion binding;GO:0046872//metal ion binding;GO:0043169//cation binding;GO:0043167//ion binding	-
Zm00001d031071_T001	428767.0313	341145.75	361533.0625	574866.125	1061388.25	453014.2188	377148.6146	696422.8646	0.884830443	0.000289946	0.018288972	Os12g0615400	PREDICTED: 2-methyl-6-phytyl-1,4-hydroquinone methyltransferase 2, chloroplastic [Setaria italica]	Metabolism;Metabolism;Metabolism	Global and overview maps;Global and overview maps;Metabolism of cofactors and vitamins	ko01100//Metabolic pathways;ko01110//Biosynthesis of secondary metabolites;ko00130//Ubiquinone and other terpenoid-quinone biosynthesis	K12502;K12502;K12502	-	GO:0016740//transferase activity;GO:0003824//catalytic activity;GO:0016741//transferase activity, transferring one-carbon groups	GO:0008152//metabolic process
Zm00001d015200_T001	665037.5625	826090	660837.25	996276.75	1265999.875	1047772.813	717321.6042	1103349.813	0.621198277	0.000337481	0.02035581	PTST	5'-AMP-activated protein kinase-related [Zea mays]	-	-	-	-	-	GO:0016772//transferase activity, transferring phosphorus-containing groups;GO:0003824//catalytic activity;GO:0005488//binding;GO:0016740//transferase activity;GO:0001871//pattern binding	GO:0044237//cellular metabolic process;GO:0006796//phosphate-containing compound metabolic process;GO:0008152//metabolic process;GO:0009987//cellular process;GO:0006793//phosphorus metabolic process
Zm00001d015200_T002	665037.5625	826090	660837.25	996276.75	1265999.875	1047772.813	717321.6042	1103349.813	0.621198277	0.000337481	0.02035581	PTST	5'-AMP-activated protein kinase-related [Zea mays]	-	-	-	-	-	GO:0003824//catalytic activity;GO:0005488//binding;GO:0001871//pattern binding;GO:0016740//transferase activity;GO:0016772//transferase activity, transferring phosphorus-containing groups	GO:0044237//cellular metabolic process;GO:0008152//metabolic process;GO:0006796//phosphate-containing compound metabolic process;GO:0009987//cellular process;GO:0006793//phosphorus metabolic process
Zm00001d015200_T003	665037.5625	826090	660837.25	996276.75	1265999.875	1047772.813	717321.6042	1103349.813	0.621198277	0.000337481	0.02035581	PTST	5'-AMP-activated protein kinase-related [Zea mays]	-	-	-	-	-	GO:0016772//transferase activity, transferring phosphorus-containing groups;GO:0001871//pattern binding;GO:0005488//binding;GO:0003824//catalytic activity;GO:0016740//transferase activity	GO:0044237//cellular metabolic process;GO:0008152//metabolic process;GO:0006796//phosphate-containing compound metabolic process;GO:0009987//cellular process;GO:0006793//phosphorus metabolic process
Zm00001d031666_T002	537757	487072	491103.5	643669.5	1155772.625	778149.3125	505310.8333	859197.1458	0.765818091	0.000358952	0.021402167	Os04g0338000	PREDICTED: probable aldo-keto reductase 2 [Setaria italica]	-	-	-	-	-	-	-
Zm00001d052433_T001	294591.3125	308257.3125	407752.8438	517724.75	545350.8125	659929.6875	336867.1563	574335.0833	0.769712916	0.000393224	0.023076391	AMC9	PREDICTED: LOC541978 isoform X1 [Zea mays]	-	-	-	-	GO:0005576//extracellular region	GO:0003824//catalytic activity;GO:0008233//peptidase activity;GO:0016787//hydrolase activity	-
Zm00001d019283_T004	744733.625	977489.6875	586417.125	825054.6875	1963603	919098.4375	769546.8125	1235918.708	0.683502859	0.000438663	0.025343868	CRT	calreticulin 2 precursor [Zea mays]	Genetic Information Processing;Cellular Processes	Folding, sorting and degradation;Transport and catabolism	ko04141//Protein processing in endoplasmic reticulum;ko04145//Phagosome	K08057;K08057	GO:0043227//membrane-bounded organelle;GO:0043229//intracellular organelle;GO:0005623//cell;GO:0043231//intracellular membrane-bounded organelle;GO:0043226//organelle;GO:0005622//intracellular;GO:0044424//intracellular part;GO:0044464//cell part	GO:0005488//binding;GO:0005515//protein binding	GO:0019538//protein metabolic process;GO:0044260//cellular macromolecule metabolic process;GO:0043170//macromolecule metabolic process;GO:0009987//cellular process;GO:0044237//cellular metabolic process;GO:0044267//cellular protein metabolic process;GO:0044238//primary metabolic process;GO:0008152//metabolic process;GO:0071704//organic substance metabolic process
Zm00001d019283_T005	744733.625	977489.6875	586417.125	825054.6875	1963603	919098.4375	769546.8125	1235918.708	0.683502859	0.000438663	0.025343868	CRT	Calreticulin [Zea mays]	Genetic Information Processing;Cellular Processes	Folding, sorting and degradation;Transport and catabolism	ko04141//Protein processing in endoplasmic reticulum;ko04145//Phagosome	K08057;K08057	GO:0005623//cell;GO:0005622//intracellular;GO:0044424//intracellular part;GO:0043227//membrane-bounded organelle;GO:0043226//organelle;GO:0044464//cell part;GO:0043231//intracellular membrane-bounded organelle;GO:0043229//intracellular organelle	GO:0005488//binding;GO:0005515//protein binding	GO:0044260//cellular macromolecule metabolic process;GO:0008152//metabolic process;GO:0044238//primary metabolic process;GO:0009987//cellular process;GO:0044237//cellular metabolic process;GO:0043170//macromolecule metabolic process;GO:0071704//organic substance metabolic process;GO:0044267//cellular protein metabolic process;GO:0019538//protein metabolic process
Zm00001d019283_T007	744733.625	977489.6875	586417.125	825054.6875	1963603	919098.4375	769546.8125	1235918.708	0.683502859	0.000438663	0.025343868	CRT	Calreticulin [Zea mays]	Genetic Information Processing;Cellular Processes	Folding, sorting and degradation;Transport and catabolism	ko04141//Protein processing in endoplasmic reticulum;ko04145//Phagosome	K08057;K08057	GO:0005623//cell;GO:0044424//intracellular part;GO:0043227//membrane-bounded organelle;GO:0044464//cell part;GO:0043229//intracellular organelle;GO:0043231//intracellular membrane-bounded organelle;GO:0005622//intracellular;GO:0043226//organelle	GO:0005488//binding;GO:0005515//protein binding	GO:0008152//metabolic process;GO:0044237//cellular metabolic process;GO:0071704//organic substance metabolic process;GO:0043170//macromolecule metabolic process;GO:0044267//cellular protein metabolic process;GO:0019538//protein metabolic process;GO:0009987//cellular process;GO:0044260//cellular macromolecule metabolic process;GO:0044238//primary metabolic process
Zm00001d019283_T008	744733.625	977489.6875	586417.125	825054.6875	1963603	919098.4375	769546.8125	1235918.708	0.683502859	0.000438663	0.025343868	CRT	Calreticulin [Zea mays]	Genetic Information Processing;Cellular Processes	Folding, sorting and degradation;Transport and catabolism	ko04141//Protein processing in endoplasmic reticulum;ko04145//Phagosome	K08057;K08057	GO:0005622//intracellular;GO:0043229//intracellular organelle;GO:0005623//cell;GO:0043227//membrane-bounded organelle;GO:0043226//organelle;GO:0044424//intracellular part;GO:0044464//cell part;GO:0043231//intracellular membrane-bounded organelle	GO:0005515//protein binding;GO:0005488//binding	GO:0008152//metabolic process;GO:0044260//cellular macromolecule metabolic process;GO:0019538//protein metabolic process;GO:0044237//cellular metabolic process;GO:0071704//organic substance metabolic process;GO:0009987//cellular process;GO:0044238//primary metabolic process;GO:0043170//macromolecule metabolic process;GO:0044267//cellular protein metabolic process
Zm00001d048802_T003	44320.82813	70048.64844	1216641.625	692064.625	766321.9375	729135	443670.3672	729173.8542	0.716774633	0.000443533	0.025428084	GRDP2	Glycine-rich domain-containing protein 1 [Zea mays]	-	-	-	-	-	-	-
Zm00001d048802_T004	44320.82813	70048.64844	1216641.625	692064.625	766321.9375	729135	443670.3672	729173.8542	0.716774633	0.000443533	0.025428084	GRDP2	Glycine-rich domain-containing protein 1 [Zea mays]	-	-	-	-	-	-	-
Zm00001d048802_T005	44320.82813	70048.64844	1216641.625	692064.625	766321.9375	729135	443670.3672	729173.8542	0.716774633	0.000443533	0.025428084	GRDP2	Glycine-rich domain-containing protein 1 [Zea mays]	-	-	-	-	-	-	-
Zm00001d048802_T006	44320.82813	70048.64844	1216641.625	692064.625	766321.9375	729135	443670.3672	729173.8542	0.716774633	0.000443533	0.025428084	GRDP2	Glycine-rich domain-containing protein 1 [Zea mays]	-	-	-	-	-	-	-
Zm00001d044497_T001	859497.125	877552.125	850217	1229901.625	1595601.375	1453777.75	862422.0833	1426426.917	0.725939806	0.00045166	0.025501666	DDB_G0277951	thioredoxin family Trp26 [Zea mays]	-	-	-	-	-	-	-
Zm00001d044497_T002	859497.125	877552.125	850217	1229901.625	1595601.375	1453777.75	862422.0833	1426426.917	0.725939806	0.00045166	0.025501666	DDB_G0277951	Thioredoxin family Trp26 [Zea mays]	-	-	-	-	-	-	-
Zm00001d044497_T004	859497.125	877552.125	850217	1229901.625	1595601.375	1453777.75	862422.0833	1426426.917	0.725939806	0.00045166	0.025501666	DDB_G0277951	thioredoxin family Trp26 [Zea mays]	-	-	-	-	-	-	-
Zm00001d044497_T007	859497.125	877552.125	850217	1229901.625	1595601.375	1453777.75	862422.0833	1426426.917	0.725939806	0.00045166	0.025501666	DDB_G0277951	thioredoxin family Trp26 [Zea mays]	-	-	-	-	-	-	-
Zm00001d012909_T001	386667.875	400081.7813	327722	562998.25	849929.6875	449068.3438	371490.5521	620665.4271	0.740490266	0.000502734	0.028172007	ephA	uncharacterized LOC100191966 isoform 2 [Zea mays]	-	-	-	-	-	-	-
Zm00001d003851_T001	46776.26172	92941.74219	428617.125	568873.1875	NA	82889.96875	189445.043	325881.5781	0.782568409	0.000514676	0.028625988	AMY2	PREDICTED: probable alpha-amylase 2 [Oryza sativa Japonica Group]	Metabolism;Metabolism	Global and overview maps;Carbohydrate metabolism	ko01100//Metabolic pathways;ko00500//Starch and sucrose metabolism	K01176;K01176	GO:0044444//cytoplasmic part;GO:0044424//intracellular part;GO:0005622//intracellular;GO:0044464//cell part;GO:0005623//cell;GO:0005737//cytoplasm	GO:0016787//hydrolase activity;GO:0043169//cation binding;GO:0005488//binding;GO:0046872//metal ion binding;GO:0003824//catalytic activity;GO:0016798//hydrolase activity, acting on glycosyl bonds;GO:0043167//ion binding;GO:0004553//hydrolase activity, hydrolyzing O-glycosyl compounds;GO:0016160//amylase activity	GO:0044238//primary metabolic process;GO:0008152//metabolic process
Zm00001d003851_T002	46776.26172	92941.74219	428617.125	568873.1875	NA	82889.96875	189445.043	325881.5781	0.782568409	0.000514676	0.028625988	AMY2	PREDICTED: probable alpha-amylase 2 [Oryza sativa Japonica Group]	Metabolism;Metabolism	Global and overview maps;Carbohydrate metabolism	ko01100//Metabolic pathways;ko00500//Starch and sucrose metabolism	K01176;K01176	GO:0005737//cytoplasm;GO:0044424//intracellular part;GO:0044464//cell part;GO:0005623//cell;GO:0005622//intracellular;GO:0044444//cytoplasmic part	GO:0016787//hydrolase activity;GO:0004553//hydrolase activity, hydrolyzing O-glycosyl compounds;GO:0003824//catalytic activity;GO:0043167//ion binding;GO:0016160//amylase activity;GO:0043169//cation binding;GO:0005488//binding;GO:0016798//hydrolase activity, acting on glycosyl bonds;GO:0046872//metal ion binding	GO:0008152//metabolic process;GO:0044238//primary metabolic process
Zm00001d031325_T001	1072833.625	1115852.125	1386196.125	716893.625	511506.7813	759548.125	1191627.292	662649.5104	-0.846615166	0.000571691	0.030653352	HSP21	PREDICTED: retrotransposon protein isoform X1 [Zea mays]	Genetic Information Processing	Folding, sorting and degradation	ko04141//Protein processing in endoplasmic reticulum	K13993	-	-	-
Zm00001d050455_T001	105307.1563	147773.2656	191841.3281	213387.4375	199387.5625	323513.5938	148307.25	245429.5313	0.726719726	0.000614361	0.032483187	HCT4	Anthranilate N-benzoyltransferase protein 1 [Zea mays]	Metabolism;Metabolism;Metabolism;Metabolism;Metabolism	Global and overview maps;Global and overview maps;Biosynthesis of other secondary metabolites;Biosynthesis of other secondary metabolites;Biosynthesis of other secondary metabolites	ko01100//Metabolic pathways;ko01110//Biosynthesis of secondary metabolites;ko00940//Phenylpropanoid biosynthesis;ko00941//Flavonoid biosynthesis;ko00945//Stilbenoid, diarylheptanoid and gingerol biosynthesis	K13065;K13065;K13065;K13065;K13065	-	GO:0003824//catalytic activity;GO:0016746//transferase activity, transferring acyl groups;GO:0016740//transferase activity	-
Zm00001d029062_T001	10932496	11576736	11700792	16062218	22084200	18624698	11403341.33	18923705.33	0.730737986	0.000618893	0.032483187	At2g28490	Vicilin-like seed storage protein [Zea mays]	-	-	-	-	-	-	-
Zm00001d029062_T004	10932496	11576736	11700792	16062218	22084200	18624698	11403341.33	18923705.33	0.730737986	0.000618893	0.032483187	At2g28490	Vicilin-like seed storage protein [Zea mays]	-	-	-	-	-	-	-
Zm00001d023343_T001	18881862	24979130	27805168	33420768	40314904	42838972	23888720	38858214.67	0.701890064	0.000799234	0.040247894	LTP1	non-specific lipid-transfer protein precursor [Zea mays]	-	-	-	-	-	GO:0005488//binding	GO:1902578//single-organism localization;GO:0044765//single-organism transport;GO:0051179//localization;GO:0051234//establishment of localization;GO:0044699//single-organism process;GO:0006810//transport
Zm00001d026295_T001	24021.58984	215032.9063	88095.25	2419665.75	2860165	1607492.5	109049.9154	2295774.417	4.395920334	0.000805311	0.040281743	--	PREDICTED: myosin-2 heavy chain-like [Zea mays]	-	-	-	-	-	-	-
Zm00001d026160_T001	143524.6094	149152.2031	154753.2031	80324.21094	51469.13281	60992.3125	149143.3385	64261.88542	-1.214664327	0.000864334	0.042945897	EARLI1	ZmGR1b [Zea mays]	-	-	-	-	-	-	-
Zm00001d003495_T006	687312.6875	587037.375	706213.625	1756476.25	1749303.125	1081361.375	660187.8958	1529046.917	1.211684082	0.000907141	0.044479728	--	PREDICTED: FK506-binding protein 2 [Oryza sativa Japonica Group]	-	-	-	-	-	-	-
Zm00001d003495_T007	687312.6875	587037.375	706213.625	1756476.25	1749303.125	1081361.375	660187.8958	1529046.917	1.211684082	0.000907141	0.044479728	--	PREDICTED: FK506-binding protein 2 [Oryza sativa Japonica Group]	-	-	-	-	-	-	-
Zm00001d003495_T008	687312.6875	587037.375	706213.625	1756476.25	1749303.125	1081361.375	660187.8958	1529046.917	1.211684082	0.000907141	0.044479728	--	OSJNBa0086B14.6 [Oryza sativa Japonica Group]	-	-	-	-	-	-	-
Zm00001d003495_T009	687312.6875	587037.375	706213.625	1756476.25	1749303.125	1081361.375	660187.8958	1529046.917	1.211684082	0.000907141	0.044479728	--	OSJNBa0086B14.6 [Oryza sativa Japonica Group]	-	-	-	-	-	-	-
Zm00001d003495_T010	687312.6875	587037.375	706213.625	1756476.25	1749303.125	1081361.375	660187.8958	1529046.917	1.211684082	0.000907141	0.044479728	--	PREDICTED: FK506-binding protein 2 [Oryza sativa Japonica Group]	-	-	-	-	-	-	-
Zm00001d028814_T001	2409438.5	2953164	2846358.25	4972922.5	3974078.25	5988504	2736320.25	4978501.583	0.863474501	0.000960768	0.046150863	PR1	pathogenesis-related protein 1 [Zea mays]	-	-	-	-	-	-	GO:0050896//response to stimulus
Zm00001d028815_T001	2409438.5	2953164	2846358.25	4972922.5	3974078.25	5988504	2736320.25	4978501.583	0.863474501	0.000960768	0.046150863	PR1	pathogenesis-related protein 1 [Zea mays]	-	-	-	-	-	-	GO:0050896//response to stimulus
Zm00001d051636_T001	355506.7813	337683.8125	321601.2813	698518.3125	602772.5	610104	338263.9583	637131.6042	0.913441935	0.000972184	0.046150863	DES2	PREDICTED: omega-6 fatty acid desaturase, endoplasmic reticulum isozyme 2 isoform X1 [Zea mays]	Metabolism;Metabolism	Global and overview maps;Lipid metabolism	ko01212//Fatty acid metabolism;ko01040//Biosynthesis of unsaturated fatty acids	K10256;K10256	-	GO:0016491//oxidoreductase activity;GO:0003824//catalytic activity;GO:0016705//oxidoreductase activity, acting on paired donors, with incorporation or reduction of molecular oxygen	GO:0044699//single-organism process;GO:0044710//single-organism metabolic process;GO:0008152//metabolic process
Zm00001d051636_T002	355506.7813	337683.8125	321601.2813	698518.3125	602772.5	610104	338263.9583	637131.6042	0.913441935	0.000972184	0.046150863	DES2	PREDICTED: omega-6 fatty acid desaturase, endoplasmic reticulum isozyme 2 isoform X1 [Zea mays]	Metabolism;Metabolism	Global and overview maps;Lipid metabolism	ko01212//Fatty acid metabolism;ko01040//Biosynthesis of unsaturated fatty acids	K10256;K10256	-	GO:0016491//oxidoreductase activity;GO:0003824//catalytic activity;GO:0016705//oxidoreductase activity, acting on paired donors, with incorporation or reduction of molecular oxygen	GO:0044699//single-organism process;GO:0008152//metabolic process;GO:0044710//single-organism metabolic process
Zm00001d051636_T003	355506.7813	337683.8125	321601.2813	698518.3125	602772.5	610104	338263.9583	637131.6042	0.913441935	0.000972184	0.046150863	DES2	PREDICTED: omega-6 fatty acid desaturase, endoplasmic reticulum isozyme 2 isoform X1 [Zea mays]	Metabolism;Metabolism	Global and overview maps;Lipid metabolism	ko01212//Fatty acid metabolism;ko01040//Biosynthesis of unsaturated fatty acids	K10256;K10256	-	GO:0003824//catalytic activity;GO:0016705//oxidoreductase activity, acting on paired donors, with incorporation or reduction of molecular oxygen;GO:0016491//oxidoreductase activity	GO:0044710//single-organism metabolic process;GO:0008152//metabolic process;GO:0044699//single-organism process
Zm00001d051636_T006	355506.7813	337683.8125	321601.2813	698518.3125	602772.5	610104	338263.9583	637131.6042	0.913441935	0.000972184	0.046150863	DES2	PREDICTED: omega-6 fatty acid desaturase, endoplasmic reticulum isozyme 2 isoform X1 [Zea mays]	Metabolism;Metabolism	Global and overview maps;Lipid metabolism	ko01212//Fatty acid metabolism;ko01040//Biosynthesis of unsaturated fatty acids	K10256;K10256	-	GO:0016491//oxidoreductase activity;GO:0016705//oxidoreductase activity, acting on paired donors, with incorporation or reduction of molecular oxygen;GO:0003824//catalytic activity	GO:0044699//single-organism process;GO:0044710//single-organism metabolic process;GO:0008152//metabolic process
Zm00001d051636_T007	355506.7813	337683.8125	321601.2813	698518.3125	602772.5	610104	338263.9583	637131.6042	0.913441935	0.000972184	0.046150863	DES2	PREDICTED: omega-6 fatty acid desaturase, endoplasmic reticulum isozyme 2 isoform X1 [Zea mays]	Metabolism;Metabolism	Global and overview maps;Lipid metabolism	ko01212//Fatty acid metabolism;ko01040//Biosynthesis of unsaturated fatty acids	K10256;K10256	-	GO:0016705//oxidoreductase activity, acting on paired donors, with incorporation or reduction of molecular oxygen;GO:0003824//catalytic activity;GO:0016491//oxidoreductase activity	GO:0008152//metabolic process;GO:0044699//single-organism process;GO:0044710//single-organism metabolic process
